# Supplementary material for: Preliminary Evidence That the Short Allele of 5-HTTLPR Moderates the Association of Psychiatric Symptom Severity on Suicide Attempt: The Example in Obsessive-Compulsive Disorder
Source: Front Psychiatry. 2022 Apr 1;13:770414. doi: 10.3389/fpsyt.2022.770414 (PMC9010527; doi:10.3389/fpsyt.2022.770414)
Supplement: Supplementary Table 1 — Anonymized dataset. [file Table_1.csv]

Patient;Sex;Age;AgeofOnset;DepressionActual;DepressionPast;PTSDPast;nSA;Gene5HTTLPR;YBOCST;YBOCS0;YBOCSC;SymptomsCategory;MADRS;AlleleS;YBOCSTz;AlleleSxYBOCSTz;TS_life;MultipleSA;LifetimeDepression
012-LR;Femme;83;64;non;oui;non;0; ;22;10;12;1;3; ;-1	64650612835585; ;0;0;1
006-MP;Femme;53;39;non;oui;non;2; ;30;15;15;2;3; ;	368541629374337; ;1;1;1
020-OM;Femme;61;30;non;oui;non;0; ;30;15;15;2;3; ;	368541629374337; ;0;0;1
P014;Homme;36;17;non;non;non;0;1;30;15;15;2;6; ;	368541629374337; ;0;0;0
046-TM;Femme;42;23;non;non;non;0; ;37;19;18;3;30; ;2	13170841738825; ;0;0;0
065-CJ;Femme;41;5;non;oui;oui; ; ;32;16;16;3;6; ;	872303568806885; ;0; ;1
059-PM;Femme;25;19;non;non;non;0;1;18;9;9;1;3;0;-2	65403000722095;0;0;0;0
067-DC;Femme;54;13;non;non;non;3;1;20;0;20;1;10;0;-2	1502680677884;0;1;1;0
016-CJ;Homme;55;15;non;non;non;0;1;20;10;10;1;4;0;-2	1502680677884;0;0;0;0
R016;Femme;24;10;non;non;non;0;1;30;15;15;2; ;0;	368541629374337;0;0;0;0
057-GL;Femme;28;18;non;non;non;1;1;24;12;12;2;13;0;-1	14274418892331;0;1;0;0
034-RA;Femme;38;21;non;non;non;0;1;26;13;13;2;12;0;-	638982249490758;0;0;0;0
045-CD;Homme;39;12;non;non;non;0;1;30;17;13;2;18;0;	368541629374337;0;0;0;0
004-CG;Homme;41;15;non;non;non;0;1;27;13;14;2;7;0;-	387101279774484;0;0;0;0
002-PN;Femme;56;26;non;non;non;0;1;28;14;14;2;9;0;-	13522031005821;0;0;0;0
052-BM;Femme;66;41;non;non;non;0;1;27;13;14;2;13;0;-	387101279774484;0;0;0;0
C004;Homme;21;6;non;non;non;0;1;29;16;13;2;11;0;	116660659658064;0;0;0;0
021-DF;Femme;39;21;non;oui;non;0;1;28;13;15;2;8;0;-	13522031005821;0;0;0;1
061-AM;Femme;40;12;non;oui;non;0;1;27;14;13;2;14;0;-	387101279774484;0;0;0;1
027-PB;Femme;47;12;non;oui;non;0;1;28;14;14;2;10;0;-	13522031005821;0;0;0;1
007-GC;Femme;54;18;non;oui;non;3;1;27;13;14;2;11;0;-	387101279774484;0;1;1;1
033-MN;Femme;56;16;non;oui;non;0;1;29;14;15;2;4;0;	116660659658064;0;0;0;1
032-FI;Femme;60;18;non;oui;non;0;1;28;14;14;2;5;0;-	13522031005821;0;0;0;1
014-BJ;Homme;81;11;non;oui;non;0;1;26;13;13;2;6;0;-	638982249490758;0;0;0;1
029-GR;Femme;46;22;oui;oui;non; ;1;26;12;14;2;29;0;-	638982249490758;0;0; ;1
D008;Homme;29;26;non;non;non;1;1;27;15;12;2;14;0;-	387101279774484;0;1;0;0
C023;Homme;28;8;non;oui;non;1;1;27;15;12;2;13;0;-	387101279774484;0;1;0;1
054-VM;Femme;29;14;non;non;non;0;1;32;16;16;3;14;0;	872303568806885;0;0;0;0
049-BT;Homme;35;8;non;non;non;0;1;33;16;17;3;18;0;1	12418453852316;0;0;0;0
024-PJ;Homme;28;7;non;oui;non;0;1;33;16;17;3;10;0;1	12418453852316;0;0;0;1
044-DD;Homme;36;18;non;oui;non;0;1;34;17;17;3;28;0;1	37606550823943;0;0;0;1
053-RC;Femme;37;16;non;oui;non;4;1;32;15;17;3;18;0;	872303568806885;0;1;1;1
F025;Femme;62;18;non;oui;non;0;1;34;18;16;3;13;0;1	37606550823943;0;0;0;1
C007;Homme;25;14;non;non;non;0;3;21;10;11;1;11;1;-1	89838709807213;-1	89838709807213;0;0;0
C026;Femme;65;12;non;non;non;0;3;22;11;11;1;12;1;-1	64650612835585;-1	64650612835585;0;0;0
056-BR;Homme;26;15;non;non;non;0;2;29;14;15;2;14;1;	116660659658064;	116660659658064;0;0;0
008-PM;Homme;28;13;non;non;non;0;3;26;13;13;2;3;1;-	638982249490758;-	638982249490758;0;0;0
V018;Homme;30;10;non;non;non;0;2;24;12;12;2;5;1;-1	14274418892331;-1	14274418892331;0;0;0
066-DC;Femme;31;23;non;non;non;0;2;28;14;14;2;8;1;-	13522031005821;-	13522031005821;0;0;0
058-GA;Homme;32;18;non;non;non;0;2;28;16;12;2;1;1;-	13522031005821;-	13522031005821;0;0;0
001-PA;Femme;33;9;non;non;non;0;3;27;15;12;2;12;1;-	387101279774484;-	387101279774484;0;0;0
003-VA;Femme;30;7;non;non;non;0;2;25;12;13;2;7;1;-	890863219207032;-	890863219207032;0;0;0
041-GR;Homme;45;21;non;non;non;0;3;24;17;17;2;21;1;-1	14274418892331;-1	14274418892331;0;0;0
V019;Femme;48;18;non;non;non;1;3;26;12;14;2;12;1;-	638982249490758;-	638982249490758;1;0;0
036-VF;Femme;57;17;non;non;non;0;2;28;14;14;2;12;1;-	13522031005821;-	13522031005821;0;0;0
013-GJ;Homme;61;41;non;non;non; ;2;26;12;14;2;5;1;-	638982249490758;-	638982249490758;0; ;0
010-LC;Femme;65;13;non;non;non;0;3;27;13;14;2;4;1;-	387101279774484;-	387101279774484;0;0;0
038-NA;Homme;75;45;non;non;non;0;2;27;14;13;2;19;1;-	387101279774484;-	387101279774484;0;0;0
060-LA;Homme;27;15;oui;non;non; ;2;26;13;13;2;13;1;-	638982249490758;-	638982249490758;1; ;0
C003;Homme;27;9;oui;non;non;0;2;27;16;11;2;16;1;-	387101279774484;-	387101279774484;0;0;0
042-FC;Femme;30;10;non;oui;non;0;2;27;11;16;2;11;1;-	387101279774484;-	387101279774484;0;0;1
019-CA;Homme;31;12;non;oui;non;0;2;24;12;12;2;7;1;-1	14274418892331;-1	14274418892331;0;0;1
028-VP;Femme;39;18;non;oui;non;0;3;26;13;13;2;11;1;-	638982249490758;-	638982249490758;0;0;1
048-SD;Homme;40;5;non;oui;non;1;2;31;15;16;2;7;1;	620422599090611;	620422599090611;1;0;1
055-BS;Homme;47;37;non;oui;non;0;2;27;14;13;2;16;1;-	387101279774484;-	387101279774484;0;0;1
018-GL;Femme;48;16;non;oui;non;0;3;26;13;13;2;7;1;-	638982249490758;-	638982249490758;0;0;1
050-BJ;Homme;48;14;non;oui;non;0;2;29;14;15;2;17;1;	116660659658064;	116660659658064;0;0;1
022-JF;Homme;49;28;non;oui;non;0;2;27;12;15;2;2;1;-	387101279774484;-	387101279774484;0;0;1
023-BB;Homme;50;24;non;oui;non;0;2;28;13;15;2;7;1;-	13522031005821;-	13522031005821;0;0;1
011-JF;Femme;52;9;non;oui;non;3;2;27;13;14;2;7;1;-	387101279774484;-	387101279774484;1;1;1
017-BS;Femme;52;40;non;oui;non;4;2;25;13;12;2;6;1;-	890863219207032;-	890863219207032;1;1;1
D011;Homme;52;27;non;oui;non;0;2;27;13;14;2;16;1;-	387101279774484;-	387101279774484;0;0;1
047-DO;Homme;53;12;non;oui;non;1;3;30;20;10;2;27;1;	368541629374337;	368541629374337;1;0;1
026-GR;Homme;58;7;non;oui;non;4;2;30;14;16;2;7;1;	368541629374337;	368541629374337;1;1;1
005-DA;Femme;62;39;non;oui;non;0;3;30;15;15;2;5;1;	368541629374337;	368541629374337;0;0;1
063-FP;Femme;73;15;non;oui;non;0;2;29;14;15;2;12;1;	116660659658064;	116660659658064;0;0;1
D009;Femme;51;10;non;oui;non;0;2;30;15;15;2;20;1;	368541629374337;	368541629374337;0;0;1
G021;Femme;33;12;oui;oui;non;0;2;28;25;25;2;20;1;-	13522031005821;-	13522031005821;0;0;1
062-BE;Femme;39;22;oui;oui;non;0;2;31;16;15;2;25;1;	620422599090611;	620422599090611;0;0;1
064-BV;Femme;48;24;oui;oui;non;0;3;26;12;14;2;10;1;-	638982249490758;-	638982249490758;0;0;1
L012;Homme;37;16;non;non;non;1;2;29;14;15;2;22;1;	116660659658064;	116660659658064;1;0;0
M024;Homme;45;8;non;non;non;0;2;26;12;14;2;13;1;-	638982249490758;-	638982249490758;0;0;0
N022;Homme;51;8;non;non;non;0;3;24;17;17;2;5;1;-1	14274418892331;-1	14274418892331;0;0;0
C006;Homme;55;12;non;non;non;0;3;25;15;10;2;14;1;-	890863219207032;-	890863219207032;0;0;0
D010;Homme;62;45;non;non;non;0;2;25;12;13;2;7;1;-	890863219207032;-	890863219207032;0;0;0
L028;Homme;66;43;non;non;non;0;3;27;13;14;2;15;1;-	387101279774484;-	387101279774484;0;0;0
C001;Femme;68;40;non;non;non;0;2;24;10;14;2;21;1;-1	14274418892331;-1	14274418892331;0;0;0
V017;Homme;56;36;non;oui;non;1;2;27;9;18;2;11;1;-	387101279774484;-	387101279774484;1;0;1
P015;Femme;55;6;non;non;Oui;0;2;27;15;12;2;17;1;-	387101279774484;-	387101279774484;0;0;0
037-DJ;Homme;31;21;non;non;non;0;3;32;16;16;3;28;1;	872303568806885;	872303568806885;0;0;0
040-VD;Homme;41;27;non;non;non;0;2;35;18;17;3;19;1;1	62794647795571;1	62794647795571;0;0;0
R029;Femme;49;24;non;non;non;0;2;36;18;18;3;11;1;1	87982744767198;1	87982744767198;0;0;0
M013;Femme;58;15;non;non;non;0;2;34;17;17;3;9;1;1	37606550823943;1	37606550823943;0;0;0
035-DJ;Femme;63;8;non;non;non;0;3;36;18;18;3;14;1;1	87982744767198;1	87982744767198;0;0;0
051-VA;Homme;71;14;non;non;non;0;2;32;17;15;3;12;1;	872303568806885;	872303568806885;0;0;0
039-DM;Femme;40;6;non;oui;non;15;2;34;17;17;3;18;1;1	37606550823943;1	37606550823943;1;1;1
025-CM;Femme;43;11;non;oui;non;0;3;33;17;16;3;7;1;1	12418453852316;1	12418453852316;0;0;1
030-LC;Femme;43;16;non;oui;non;1;3;33;17;16;3;13;1;1	12418453852316;1	12418453852316;1;0;1
031-BS;Femme;49;24;non;oui;non;1;2;33;17;16;3;12;1;1	12418453852316;1	12418453852316;1;0;1
015-SN;Femme;55;19;non;oui;non;2;2;33;16;17;3;5;1;1	12418453852316;1	12418453852316;1;1;1
043-GC;Femme;62;18;non;oui;non;2;2;32;16;16;3;18;1;	872303568806885;	872303568806885;1;1;1
009-DN;Femme;65;16;non;oui;non;3;2;36;18;18;3;19;1;1	87982744767198;1	87982744767198;1;1;1
C002;Femme;47;16;non;oui;non;2;2;36;18;18;3;22;1;1	87982744767198;1	87982744767198;1;1;1
P027;Homme;38;14;non;non;non;2;3;35;18;17;3;19;1;1	62794647795571;1	62794647795571;1;1;0
C005;Homme;61;10;non;oui;non;1;2;37;18;19;3;18;1;2	13170841738825;2	13170841738825;1;0;1
